# Supplementary material for: Preparation of Bamboo-Like Carbon Nanotube Loaded Piezoresistive Polyurethane-Silicone Rubber Composite
Source: Polymers (Basel). 2021 Jun 29;13(13):2144. doi: 10.3390/polym13132144 (PMC8272147; doi:10.3390/polym13132144)
Supplement: Supplementary file 1 [file polymers-13-02144-s001.zip]

Archive with 1 entries (1 files):
- polymers-1243988-supplementary.pdf
